# Supplementary material for: Palmitoylation of KSHV pORF55 is required for Golgi localization and efficient progeny virion production
Source: PLoS Pathog. 2024 Apr 16;20(4):e1012141. doi: 10.1371/journal.ppat.1012141 (PMC11051623; doi:10.1371/journal.ppat.1012141)
Supplement: S1 Table — (XLSX) [file ppat.1012141.s007.xlsx]

## Sheet: Sheet1
Gene	sgRNA sequence
ORF50	CACCGAAGCTTCGGCGGTCCTGTG
	CAAGCTTCGGCGGTCCTGTGGTTT
ORF74	CACCGCGTGTGTGAGATGACCACCG
	AAACCGGTGGTCATCTCACACACGC
ORF70	CACCgTCTAGGCGCGGAAAGGGACG
	AAACCGTCCCTTTCCGCGCCTAGAC
ORF58	CACCgTGGCGGCGACCCCCTTTCTG
	AAACCAGAAAGGGGGTCGCCGCCAC
ORF55	CACCgAGCCTTCCAGAGGGTCACCG
	AAACCGGTGACCCTCTGGAAGGCTC
ORF2	CACCGTTCGCTCGATGCCGCGCTT
	AAACAAGCGCGGCATCGAGCGAAC
ORF4	CACCgCATGTTTACAAGGTGGGACG
	AAACCGTCCCACCTTGTAAACATGC
K4.2	CACCGTTCTGCCGGGGTCCTGTGC
	AAACGCACAGGACCCCGGCAGAAC
ORF61	CACCGCTGTCCCACCAGAGCGACG
	AAACCGTCGCTCTGGTGGGACAGC
ORF32	CACCgAGGGTCATCCCGCCGGTTGG
	AAACCCAACCGGCGGGATGACCCTC
ORF19	CACCgCAAATGGTCCGGGTTGTTTG
	AAACCAAACAACCCGGACCATTTGC
ORF17	CACCgTTTGCCATTAAGGTCTCCAG
	AAACCTGGAGACCTTAATGGCAAAC
ORF11	CACCGGTCTCTGCGAACATCGCCG
	AAACCGGCGATGTTCGCAGAGACC
ORF48	CACCgTTCCGGAGCGCGGACACCCG
	AAACCGGGTGTCCGCGCTCCGGAAC
ORF29	CACCgCCTCTCTCCGGCGTCTTTGG
	AAACCCAAAGACGCCGGAGAGAGGC
ORF28	CACCgAATGGTGGACGGCTCCGTCC
	AAACGGACGGAGCCGTCCACCATTC
ORF27	CACCgAATGGTGGACGGCTCCGTCC
	AAACGGACGGAGCCGTCCACCATTC
ORF55	CACCGGCGGTCGGCGAGATTACCG
	AAACCGGTAATCTCGCCGACCGCC
ORF55	AAACCCGGAATTTTAGCCACGTCC
	CACCgGACGTGGCTAAAATTCCGG
