# Supplementary material for: Palmitoylation of KSHV pORF55 is required for Golgi localization and efficient progeny virion production
Source: PLoS Pathog. 2024 Apr 16;20(4):e1012141. doi: 10.1371/journal.ppat.1012141 (PMC11051623; doi:10.1371/journal.ppat.1012141)
Supplement: S2 Table — (XLSX) [file ppat.1012141.s008.xlsx]

## Sheet: Sheet1
Name	Sequence
ORF55-KO	CCTCCCCCCCGGAGTGTGTCTGGGTGACGTTGTCCAGTCGTAGTAACCTTGGCACGACGGCGCTAGGATGACGACGATAAGTAGGG
	CCAGAAGGTAGGTCTGGTGCAGCGCCGTCGTGCCAAGGTTATCACGACTGGACAACGTCACCCAAACCAATTAACCAATTCTGATTAG
ORF55-C10S	GCCTCGCGGCGGTATGTCGTCTCCATGGTACACCTGGACGAGTTGCGGTATAAACCTTTTTAGGATGACGACGATAAGTAGGG
	TAAGCGTGGTTGCCGCGTCCAAAAAGGTTTATACCGCAACTCGTCCAGGTGTACCATGGAGAACCAATTAACCAATTCTGATTAG
ORF55-C11S	TCGCGGCGGTATGTCGTCTCCATGGTACACCTGGACGTGTAGCGGTATAAACCTTTTTGGAAGGATGACGACGATAAGTAGGG
	TTGTAAGCGTGGTTGCCGCGTCCAAAAAGGTTTATACCGCTACACGTCCAGGTGTACCATGAACCAATTAACCAATTCTGATTAG
ORF55-C10SC11S	GCCTCGCGGCGGTATGTCGTCTCCATGGTACACCTGGACGAGTAGCGGTATAAACCTTTTTGGACGAGGATGACGACGATAAGTAGGG
	GCTTGTAAGCGTGGTTGCCGCGTCCAAAAAGGTTTATACCGCTACTCGTCCAGGTGTACCATGGAGAACCAATTAACCAATTCTGATTAG
ATCB qPCR	gcacagagcctcgcctt
	gttgtcgacgacgagcg
ORF50 qPCR	CGTGTAGAGATTCAACGGCG
	AAGAGGTACCAGGTGTCGTG
ORF57 qPCR	CATCCTAGAGGACTCTGT
	TTGCTCGTCTTCCAGTGT
ORF25 qPCR	ACAGTTTATGGCACGCATAGTG
	GGTTCTCTGAATCTCGTCGTGT
