# Supplementary material for: Palmitoylation of KSHV pORF55 is required for Golgi localization and efficient progeny virion production
Source: PLoS Pathog. 2024 Apr 16;20(4):e1012141. doi: 10.1371/journal.ppat.1012141 (PMC11051623; doi:10.1371/journal.ppat.1012141)
Supplement: S3 Table — (XLSX) [file ppat.1012141.s009.xlsx]

## Sheet: filtered_output
##fileformat=VCFv4.2
##FILTER=<ID=LowQual,Description="Low quality">
##FORMAT=<ID=AD,Number=R,Type=Integer,Description="Allelic depths for the ref and alt alleles in the order listed">
##FORMAT=<ID=DP,Number=1,Type=Integer,Description="Approximate read depth (reads with MQ=255 or with bad mates are filtered)">
##FORMAT=<ID=GQ,Number=1,Type=Integer,Description="Genotype Quality">
##FORMAT=<ID=GT,Number=1,Type=String,Description="Genotype">
##FORMAT=<ID=PL,Number=G,Type=Integer,Description="Normalized, Phred-scaled likelihoods for genotypes as defined in the VCF specification">
##GATKCommandLine=<ID=HaplotypeCaller,CommandLine="HaplotypeCaller --output multi_sample_output.vcf --input WT.sorted.markdup.bam --input KO.sorted.markdup.bam --input C10S.sorted.markdup.bam --input C11S.sorted.markdup.bam --input C10SC11S.sorted.markdup.bam --reference GCA_027939395.1_ASM2793939v1_genomic.fna --emit-ref-confidence NONE --gvcf-gq-bands 1 --gvcf-gq-bands 2 --gvcf-gq-bands 3 --gvc…
##GATKCommandLine=<ID=SelectVariants,CommandLine="SelectVariants --output filtered_output.vcf --selectExpressions QUAL > 3000 --variant multi_sample_output.vcf --invertSelect false --exclude-non-variants false --exclude-filtered false --preserve-alleles false --remove-unused-alternates false --restrict-alleles-to ALL --keep-original-ac false --keep-original-dp false --mendelian-violation false --…
##INFO=<ID=AC,Number=A,Type=Integer,Description="Allele count in genotypes, for each ALT allele, in the same order as listed">
##INFO=<ID=AF,Number=A,Type=Float,Description="Allele Frequency, for each ALT allele, in the same order as listed">
##INFO=<ID=AN,Number=1,Type=Integer,Description="Total number of alleles in called genotypes">
##INFO=<ID=BaseQRankSum,Number=1,Type=Float,Description="Z-score from Wilcoxon rank sum test of Alt Vs. Ref base qualities">
##INFO=<ID=ClippingRankSum,Number=1,Type=Float,Description="Z-score From Wilcoxon rank sum test of Alt vs. Ref number of hard clipped bases">
##INFO=<ID=DP,Number=1,Type=Integer,Description="Approximate read depth; some reads may have been filtered">
##INFO=<ID=DS,Number=0,Type=Flag,Description="Were any of the samples downsampled?">
##INFO=<ID=ExcessHet,Number=1,Type=Float,Description="Phred-scaled p-value for exact test of excess heterozygosity">
##INFO=<ID=FS,Number=1,Type=Float,Description="Phred-scaled p-value using Fisher's exact test to detect strand bias">
##INFO=<ID=InbreedingCoeff,Number=1,Type=Float,Description="Inbreeding coefficient as estimated from the genotype likelihoods per-sample when compared against the Hardy-Weinberg expectation">
##INFO=<ID=MLEAC,Number=A,Type=Integer,Description="Maximum likelihood expectation (MLE) for the allele counts (not necessarily the same as the AC), for each ALT allele, in the same order as listed">
##INFO=<ID=MLEAF,Number=A,Type=Float,Description="Maximum likelihood expectation (MLE) for the allele frequency (not necessarily the same as the AF), for each ALT allele, in the same order as listed">
##INFO=<ID=MQ,Number=1,Type=Float,Description="RMS Mapping Quality">
##INFO=<ID=MQRankSum,Number=1,Type=Float,Description="Z-score From Wilcoxon rank sum test of Alt vs. Ref read mapping qualities">
##INFO=<ID=QD,Number=1,Type=Float,Description="Variant Confidence/Quality by Depth">
##INFO=<ID=RAW_MQ,Number=1,Type=Float,Description="Raw data for RMS Mapping Quality">
##INFO=<ID=ReadPosRankSum,Number=1,Type=Float,Description="Z-score from Wilcoxon rank sum test of Alt vs. Ref read position bias">
##INFO=<ID=SOR,Number=1,Type=Float,Description="Symmetric Odds Ratio of 2x2 contingency table to detect strand bias">
##contig=<ID=GQ994935.1,length=138146>
##source=HaplotypeCaller
##source=SelectVariants
#CHROM	POS	ID	REF	ALT	QUAL	FILTER	INFO	FORMAT	C10S	C10SC11S	C11S	KO	WT
GQ994935.1	79093	.	T	TACTA	66197.1	.	AC=2;AF=0.200;AN=10;BaseQRankSum=0.268;ClippingRankSum=-0.001;DP=7407;ExcessHet=0.2482;FS=1.441;MLEAC=2;MLEAF=0.200;MQ=60.00;MQRankSum=-0.001;QD=34.37;ReadPosRankSum=-1.858;SOR=0.870	GT:AD:DP:GQ:PL	0/0:1518,0:1518:99:0,4571,68017	0/0:1563,0:1563:99:0,4712,70275	0/0:1491,0:1491:99:0,4495,67213	1/1:0,1451:1451:99:66248,4457,0	0/0:1336,0:1336:99:0,4024,60028
GQ994935.1	79234	.	A	T	124248	.	AC=4;AF=0.400;AN=10;BaseQRankSum=2.558;ClippingRankSum=-0.005;DP=7296;ExcessHet=0.1047;FS=0.528;MLEAC=4;MLEAF=0.400;MQ=60.00;MQRankSum=-0.005;QD=25.83;ReadPosRankSum=0.512;SOR=0.618	GT:AD:DP:GQ:PL	0/0:1583,1:1584:99:0,4742,62569	1/1:0,1530:1530:99:61156,4596,0	1/1:0,1571:1571:99:63141,4721,0	0/0:1383,0:1383:99:0,4153,55325	0/0:1221,1:1222:99:0,3664,48994
GQ994935.1	79237	.	A	T	124672	.	AC=4;AF=0.400;AN=10;BaseQRankSum=4.931;ClippingRankSum=-0.005;DP=7313;ExcessHet=0.1047;FS=0.523;MLEAC=4;MLEAF=0.400;MQ=60.00;MQRankSum=-0.005;QD=30.60;ReadPosRankSum=-0.357;SOR=0.649	GT:AD:DP:GQ:PL	1/1:0,1584:1584:99:63212,4758,0	1/1:0,1530:1530:99:61509,4598,0	0/0:1568,1:1569:99:0,4690,61423	0/0:1401,0:1401:99:0,4200,55266	0/0:1214,0:1214:99:0,3639,47807
GQ994935.1	83527	.	G	GATAACTTCGTATAGCATACATTATACGAAGTTATATCGAT	50002.6	.	AC=10;AF=1.00;AN=10;BaseQRankSum=3.907;ClippingRankSum=0.000;DP=2162;ExcessHet=3.0103;FS=0.000;MLEAC=10;MLEAF=1.00;MQ=60.00;MQRankSum=0.000;QD=28.47;ReadPosRankSum=0.284;SOR=6.899	GT:AD:DP:GQ:PL	1/1:0,243:243:99:10646,589,0	1/1:0,236:236:99:10490,607,0	1/1:0,220:220:99:9703,578,0	1/1:1,247:248:99:10959,645,0	1/1:0,189:189:99:8239,483,0
GQ994935.1	137864	.	A	AG	103600	.	AC=6;AF=0.600;AN=10;BaseQRankSum=-0.194;ClippingRankSum=0.000;DP=5855;ExcessHet=7.2016;FS=3.044;MLEAC=6;MLEAF=0.600;MQ=59.99;MQRankSum=-0.783;QD=19.28;ReadPosRankSum=1.195;SOR=0.431	GT:AD:DP:GQ:PL	0/1:286,1015:1301:99:24638,0,3932	0/1:212,769:981:99:18549,0,2807	1/1:13,305:318:99:8284,615,0	0/1:362,1150:1512:99:28229,0,5409	0/1:282,980:1262:99:23946,0,3970
