# Supplementary material for: Palmitoylation of KSHV pORF55 is required for Golgi localization and efficient progeny virion production
Source: PLoS Pathog. 2024 Apr 16;20(4):e1012141. doi: 10.1371/journal.ppat.1012141 (PMC11051623; doi:10.1371/journal.ppat.1012141)
Supplement: S4 Table — (XLSX) [file ppat.1012141.s010.xlsx]

## Sheet: Fig 1A
ctrl	sgORF50
358555	16171.8
354319	11192.5
356290	13752.3
Table Analyzed	Data 1
Column B	Data Set-B
vs.	vs.
Column A	Data Set-A
Unpaired t test
P value	<0.0001
P value summary	***
Significantly different (P < 0.05)?	Yes

## Sheet: Fig 1B
ctrl	sgORF74
392816	444787
406336	410880
400526	425891
Table Analyzed	Data 3
Column B	Data Set-B
vs.	vs.
Column A	Data Set-A
Unpaired t test
P value	0.0611
P value summary	ns
Significantly different (P < 0.05)?	No

## Sheet: Fig 1C
ctrl	sgORF55	sgORF74	sgORF70	sgORF58	sgORF2	sgORF4	sgK4.2	sgORF61	sgORF32	sgORF19	sgORF17	sgORF11	sgORF48	sgORF29	sgORF28	sgORF27
1.06189	0.036231	0.833955	0.587813	0.636261	0.078085	0.093504	0.311888	0.070703	0.083926	0.078163	0.137265	0.214115	0.130223	0.157802	0.206417	0.262329
0.938107	0.029169	0.912814	0.666593	0.603594	0.09132	0.084636	0.372489	0.079614	0.113322	0.109767	0.167731	0.190536	0.089178	0.161051	0.267088	0.296479
1.0028	0.033267	0.873269	0.626507	0.619865	0.085017	0.08864	0.339962	0.076257	0.098736	0.093987	0.149896	0.199782	0.109803	0.159562	0.235862	0.280003

## Sheet: Fig 1E
ctrl	sgORF55#1	sgORF55#2
1906900	80576	77110
2093104	85510	83550
1996854	84008	78882
Table Analyzed	Data 1		Table Analyzed	Data 1
Column B	Data Set-B		Column C	Data Set-C
vs.	vs.		vs.	vs.
Column A	Data Set-A		Column A	Data Set-A
Unpaired t test			Unpaired t test
P value	0.0024		P value	0.0023
P value summary	**		P value summary	**
Significantly different (P < 0.05)?	Yes		Significantly different (P < 0.05)?	Yes

## Sheet: Fig 2B
WT	ΔORF55
505485	25526.6
494088	30871.7
498764	29001.7
Table Analyzed	Data 2
Column B	Data Set-B
vs.	vs.
Column A	Data Set-A
Unpaired t test
P value	<0.0001
P value summary	***
Significantly different (P < 0.05)?	Yes

## Sheet: Fig 2C
ORF50 mRNA						ORF57 mRNA							ORF25 mRNA
	WT		ΔORF55				WT		ΔORF55					WT		ΔORF55
DOX	-	+	-	+		DOX	-	+	-	+			DOX	-	+	-	+
	0.4397	13.868	0.1904	17.238			4.2551	423.04	1.0117	574.38				0.8111	127.17	0.3215	110.21
	0.3368	13.862	0.2717	16.514			0.5004	422.17	0.6462	469.38				0.8625	116.82	0.4025	94.153
	0.9002	13.786	0.9732	18.395			0.4697	427.04	0.7864	502.08				1.4294	120.12	0.5152	112.88

## Sheet: Fig 2E
WT	ΔORF55
3080000	4790000
3300000	6590000
4150000	5630000

## Sheet: Fig 2F
WT	ΔORF55
35400	8130
32200	8740
35200	8500
Table Analyzed	Data 1
Column B	Data Set-B
vs.	vs.
Column A	Data Set-A
Unpaired t test
P value	<0.0001
P value summary	***
Significantly different (P < 0.05)?	Yes

## Sheet: Fig 4B
	WT				ΔORF55
2-BP	0	10	30	50	0	10	30	50	(μM)
	161932	44403.2	19681.8	14763.9	19702.6	20377	30838.3	27675.1
	223207	61980.7	25671.1	25899.9	23456.8	24244.5	25357.2	11454.3
	152670	50675.2	20069.5	14965.9	28589.6	20562.8	27965.4	19963.2
	Table Analyzed	Data 1			Table Analyzed	Data 1
	Column D	Data Set-D			Column H	Data Set-H
	vs.	vs.			vs.	vs.
	Column A	Data Set-A			Column E	Data Set-E
	Unpaired t test				Unpaired t test
	P value	0.0166			P value	0.4742
	P value summary	*			P value summary	ns
	Significantly different (P < 0.05)?	Yes			Significantly different (P < 0.05)?	No

## Sheet: Fig 5A
pORF55	WT	KO	C10S	C11S	C10SC11S
	2.70581e+06	51300.8	56894.6	78994.7	46772.6
	2.94365e+06	46972.5	53367.6	97810	63019.6
	2996325	47983.3	54620.6	87653.2	47896.3
	Table Analyzed	Data 1		Table Analyzed	Data 1		Table Analyzed	Data 1		Table Analyzed	Data 1
	Column B	Data Set-B		Column C	Data Set-C		Column D	Data Set-D		Column E	Data Set-E
	vs.	vs.		vs.	vs.		vs.	vs.		vs.	vs.
	Column A	Data Set-A		Column A	Data Set-A		Column A	Data Set-A		Column A	Data Set-A
	Unpaired t test			Unpaired t test			Unpaired t test			Unpaired t test
	P value	0.0018		P value	0.0018		P value	0.0019		P value	0.0018
	P value summary	**		P value summary	**		P value summary	**		P value summary	**
	Significantly different (P < 0.05)?	Yes		Significantly different (P < 0.05)?	Yes		Significantly different (P < 0.05)?	Yes		Significantly different (P < 0.05)?	Yes

[truncated: 13 more sheets: Fig 5B, Fig 5D, Fig 5E, Fig 6C, Fig 7B, S1 Fig A, S1Fig B, S2 Fig A, S2 Fig B, S2 Fig D, S2 Fig E, S5 FigA, whole-genome sequencing result]
